# Supplementary material for: Virus-Mimicking Polymer Nanocomplexes Co-Assembling HCV E1E2 and Core Proteins with TLR 7/8 Agonist—Synthesis, Characterization, and In Vivo Activity
Source: J Funct Biomater. 2025 Jan 19;16(1):34. doi: 10.3390/jfb16010034 (PMC11766188; doi:10.3390/jfb16010034)
Supplement: Supplementary file 1 [file jfb-16-00034-s001.zip]

Archive with 1 entries (1 files):
- jfb-3410753-supplementary.pdf
